# Supplementary material for: Exploration of Postharvest Conditions for Codonopsis pilosula Nannf. var. modesta (Nannf.) L. T. Shen Roots Based on Sensory Quality, Active Components, Antioxidant Capacity and Physiological Changes at Different Storage Temperatures
Source: Foods. 2023 Dec 9;12(24):4418. doi: 10.3390/foods12244418 (PMC10742758; doi:10.3390/foods12244418)
Supplement: Supplementary file 1 [file foods-12-04418-s001.zip]

Archive with 1 entries (1 files):
- foods-2714376-supplementary.pdf
